# Supplementary material for: Fabrication of Ultra-Fine Ag NPs on TiO2 Thin Films by Alcohol-Assisted Photodeposition Process for Photocatalysis-Related Applications
Source: Materials (Basel). 2024 Mar 15;17(6):1354. doi: 10.3390/ma17061354 (PMC10972172; doi:10.3390/ma17061354)
Supplement: Supplementary file 1 [file materials-17-01354-s001.zip]

Archive with 1 entries (1 files):
- materials-2906524-supplementary.pdf
